# Supplementary material for: Determinants of Protein Abundance and Translation Efficiency in S. cerevisiae
Source: PLoS Comput Biol. 2007 Dec 21;3(12):e248. doi: 10.1371/journal.pcbi.0030248 (PMC2230678; doi:10.1371/journal.pcbi.0030248)
Supplement: Table S8 — Protein abundance of the various tRNA synthetases and the stechiometry of the different amino acids (downloaded from the work of Förster et al. [44]). Alanine and valine tRNA synthetases have high levels of protein abundance, and the amino acids exhibit a high concentration in the yeast cell. These factors also make the translation of alanine and valine more efficient. Data that do not appear in our dataset are denoted by ###. (15 KB XLS) [file pcbi.0030248.st008.xls]

## Sheet: Sheet1
		Table S6: Protein abundance of the various tRNA synthetases
		and the stechiometry of the different amino acids (downloaded from the work of Förster et al. 2003). ALA and VAL tRNA synthetases have high levels
		of protein abundance and the aminoacids exhibit a high concentration in the yeast cell. These factors also make the translation
		of ALA and VAL more efficient.
		Data that do not appear in our dataset are denoted by ###
	Ctoplasmatic	Cytosolic	PA - YEPD	PA - SD	Mitochondrial	PA - YEPD	PA - SD	Bio-mass (stechiometry)
1) ASN	DED81 - YHR019C	asparaginyl-tRNA synthetase	###	###	SLM5 - YCR024C	0	0	(0.1017) asn-L
2) ASP	DPS1 - YLL018C	aspartyl-tRNA synthetase	1555	1306	MSD1 - YPL104W	0	0	(0.2975) asp-L
3) GLY	GRS1 - YBR121C	Glycyl-tRNA Synthase	2608	2160	GRS1 - YBR121C	2608	2160	(0.2904) gly
4) HIS	HTS1 - YPR033C	histidyl-tRNA synthetase	1119	777	HTS1 - YPR033C	1119.5	777	(0.0663) his-L
5) ILE	ILS1 - YBL076C	IsoLeucine-tRNA Synthetase	3489	3530	ISM1 - YPL040C	0	0	(0.1927) ile-L
8) LEU	CDC60 - YPL160W	leucyl-tRNA synthetase	3516	2858	NAM2 - YLR382C	0	0	(0.2964)leu-L
7) LYS	KRS1 - YDR037W	lysyl-tRNA synthetase	##	##	MSK1- YNL073W	0	84.5	(0.2862) lys-L
8) MET	MES1 - YGR264C	methionyl-tRNA synthetase	3215	##	MSM1 - YGR171C	0	0	(0.0507) met-L
9) SER	SES1 - YDR023W	seryl-tRNA synthetase	2307	1773	DIA4 - YHR011W	0	0	((0.1854) ser-L
10) THR	THS1 - YIL078W	threoninyl-tRNA synthetase	1795	1570	MST1 – YKL194C	0	0	(0.1914) thr-L
11) TRP	WRS1 - YOL097C	tryptophanyl-tRNA synthetase	943	836	MSW1 - YDR268W	##	##	(0.0284) trp-L
12) TYR	TYS1 - YGR185C	tyrosyl-tRNA synthetase	1705	1474	MSY1 - YPL097W	52	86	(0.102) tyr-L
13) VAL	VAS1 - YGR094W	valyl-tRNA synthetase	2485	2574	VAS1 - YGR094W	2485	2574	(0.2646) val-L
14) GLU	GUS1 - YGL245W	GlUtamyl-tRNA Synthetase	2527	1950	MSE1 - YOL033W	0	0	(0.3018) glu-L
15) ALA	ALA1 – YOR335C	Alanyl-tRNA synthetase	3562	2770	ALA1 – YOR335C	3562	2770	(0.4588) ala-L
16) CYS	YNL247W	Cysteinyl-tRNA synthetase	522	458	YNL247W ?	##	##	(0.0066) cys-L
17) PHE	FRS - YLR060W	Phenylalanyl-tRNA synthetase, beta subunit, cytosolic	1321	1242	MSF1- YPR047W	0	0	(0.1339) phe-L
18) ARG	- YDR341C	Arginyl-tRNA synthetase, cytosolic	##	##	MSR1 - YHR091C	0	0	(0.1607) arg-L
19) GLN	GLN4 - YOR168w	Glutaminyl-tRNA synthetase	1489	1088	?			(0.1054) gln-L
20) PRO	YER087w	Putative prolyl-tRNA synthetase	##	##	YER087w ?	##	##	(0.1647) pro-L
